# Supplementary material for: Effect of Bacille Calmette–Guérin vaccination on immune responses to SARS‐CoV‐2 and COVID‐19 vaccination
Source: Clin Transl Immunology. 2025 Jan 25;14(1):e70023. doi: 10.1002/cti2.70023 (PMC11761716; doi:10.1002/cti2.70023)
Supplement: Supplementary file 2 — Supplementary tables 1‐9 [file CTI2-14-e70023-s002.xlsx]

## Sheet: Supplementary table 1
Supplementary Table 1. Participants with samples included in analysis, by timepoint and COVID-19 vaccination
	V0			V2
				ChAdOx1-S			BNT162b2
	Control Group	BCG Group		Control Group	BCG Group		Control Group	BCG Group
	n=53	n=111		n=34	n=92		n=40	n=62
Age (years) at randomisation in the BRACE trial, mean (SD)
	46.6 (12.7)	47.1 (12.5)		46.6 (13.2)	49.7 (12.1)		43.5 (11.0)	43.6 (11.7)
Sex
Male	8 (15.1%)	25 (22.5%)		6 (17.6%)	24 (26.1%)		9 (22.5%)	17 (27.4%)
Female	45 (84.9%)	86 (77.5%)		28 (82.4%)	67 (72.8%)		31 (77.5%)	45 (72.6%)
Declined				0 (0.0%)	1 (1.1%)
Months between randomisation and 1st COVID-19 vaccination dose, mean (SD)
	11.2 (1.7)	11.0 (1.6)		11.4 (1.3)	11.0 (1.6)		11.2 (1.7)	11.2 (1.4)
Days between 1st and 2nd COVID-19 vaccination doses, mean (SD)
	52.6 (32.6)	60.8 (33.4)		90.1 (6.8)	87.0 (7.7)		25.6 (5.7)	24.0 (4.4)
Days between 2nd COVID-19 vaccination dose and V2 blood collection, mean (SD)
				28.2 (1.6)	28.4 (1.5)		27.9 (1.1)	27.9 (1.1)
BCG-vaccinated prior to BRACE trial
Yes	30 (56.6%)	62 (55.9%)		20 (58.8%)	55 (59.8%)		21 (52.5%)	34 (54.8%)
No	23 (43.4%)	49 (44.1%)		14 (41.2%)	37 (40.2%)		19 (47.5%)	28 (45.2%)
Tuberculosisb prior to BRACE trial
Yes	3 (5.7%)	12 (10.8%)		1 (2.9%)	10 (10.9%)		3 (7.5%)	7 (11.3%)
No	43 (81.1%)	86 (77.5%)		28 (82.4%)	66 (71.7%)		32 (80.0%)	46 (74.2%)
missing	7 (13.2%)	13 (11.7%)		5 (14.7%)	16 (17.4%)		5 (12.5%)	9 (14.5%)
Any COVID-19 comorbiditiesc
Yes	11 (20.8%)	22 (19.8%)		8 (23.5%)	14 (15.2%)		8 (20.0%)	17 (27.4%)
Diabetes	0 (0.0%)	1 (0.9%)		1 (2.9%)	0 (0.0%)		1 (2.5%)	0 (0.0%)
Cardiovascular disease	5 (9.4%)	15 (13.5%)		3 (8.8%)	11 (12.0%)		3 (7.5%)	8 (12.9%)
Chronic respiratory disease	6 (11.3%)	7 (6.3%)		4 (11.8%)	5 (5.4%)		4 (10.0%)	9 (14.5%)
No	42 (79.2%)	89 (80.2%)		26 (76.5%)	78 (84.8%)		32 (80.0%)	44 (71.0%)
missing							0 (0.0%)	1 (1.6%)
Obesity
Yes	9 (17.0%)	17 (15.3%)		7 (20.6%)	12 (13.0%)		2 (5.0%)	10 (16.1%)
No	39 (73.6%)	87 (78.4%)		26 (76.5%)	72 (78.3%)		34 (85.0%)	47 (75.8%)
missing	5 (9.4%)	7 (6.3%)		1 (2.9%)	8 (8.7%)		4 (10.0%)	5 (8.1%)
Smoking
Yes	5 (9.4%)	6 (5.4%)		2 (5.9%)	3 (3.3%)		3 (7.5%)	2 (3.2%)
No	48 (90.6%)	105 (94.6%)		32 (94.1%)	89 (96.7%)		37 (92.5%)	60 (96.8%)
Occupation
Allied Health	3 (5.7%)	2 (1.8%)		1 (2.9%)	1 (1.1%)		2 (5.0%)	0 (0.0%)
Clerical/Administrative duties	4 (7.5%)	10 (9.0%)		4 (11.8%)	11 (12.0%)		1 (2.5%)	4 (6.5%)
Doctor	8 (15.1%)	11 (9.9%)		8 (23.5%)	17 (18.5%)		6 (15.0%)	11 (17.7%)
Nurse/Midwife	19 (35.8%)	56 (50.5%)		13 (38.2%)	28 (30.4%)		22 (55.0%)	34 (54.8%)
Other role	19 (35.8%)	32 (28.8%)		8 (23.5%)	35 (38.0%)		9 (22.5%)	13 (21.0%)
Randomisation stage in BRACE trial
Stage 1	39 (73.6%)	73 (65.8%)		31 (91.2%)	71 (77.2%)		32 (80.0%)	45 (72.6%)
Stage 2	14 (26.4%)	38 (34.2%)		3 (8.8%)	21 (22.8%)		8 (20.0%)	17 (27.4%)
Any other vaccinations between randomisation blood collection
V0	3 (5.7%)	4 (3.6%)		1 (2.9%)	3 (3.3%)		1 (2.5%)	2 (3.2%)
V1	1 (1.9%)	8 (7.2%)		2 (5.9%)	6 (6.5%)		0 (0.0%)	2 (3.2%)
V2	9 (17.0%)	19 (17.1%)		4 (11.8%)	16 (17.4%)		8 (20.0%)	11 (17.7%)
BCG vaccination scar at 12m
Yes		82 (73.9%)			66 (71.7%)			42 (67.7%)
No		27 (24.3%)			25 (27.2%)			19 (30.6%)
missing		2 (1.8%)			1 (1.1%)			1 (1.6%)
aV0 sample only
b Positive tuberculin-skin-test or treatment for tuberculosis ever prior to randomisation in BRACE trial
c At BRACE trial randomisation: Diabetes (any type), cardiovascular disease (including hypertension) or chronic respiratory disease (including asthma and chronic obstructive pulmonary disease)

## Sheet: Supplementary table 2
	Supplementary table 2. Difference at V0 between participants in BCG and Control Group in cytokine responses
	cytokine	stimulant	Primary analysis: by intervention group					Sensitivity analysis: excluding participants in BCG group who did not develop a BCG scar by 12 months
			n	% within ULDa	adjusted geometric mean ratio (95% CI)b	P-value		n	% within ULDa	adjusted geometric mean ratio (95% CI)b	P-value
	CTACK	iSARS	105	1	0.82 (0.64 to 1.06)	0.134		87	1	0.95 (0.87 to 1.04)	0.241
	EOTAXIN	iSARS	105	1	0.85 (0.65 to 1.12)	0.253		87	1	0.98 (0.91 to 1.05)	0.565
	FGF-basic	iSARS	105	1	0.74 (0.55 to 0.99)	0.04		87	1	0.89 (0.74 to 1.06)	0.191
	G-CSF	iSARS	105	1	0.73 (0.51 to 1.03)	0.074		87	1	0.88 (0.67 to 1.16)	0.368
	GM-CSF	iSARS	105	1	0.48 (0.23 to 0.99)	0.048		87	1	0.62 (0.31 to 1.22)	0.16
	GRO-𝛼	iSARS	105	1	0.64 (0.44 to 0.92)	0.016		87	1	0.79 (0.61 to 1.02)	0.069
	HGF	iSARS	105	1	0.82 (0.66 to 1.02)	0.078		87	1	0.93 (0.83 to 1.05)	0.239
	IFN-𝛼2	iSARS	105	1	0.81 (0.48 to 1.37)	0.421		87	1	1.03 (0.63 to 1.68)	0.915
	IFN-𝛾	iSARS	105	1	0.67 (0.45 to 1.02)	0.061		87	1	0.83 (0.65 to 1.05)	0.11
	IL-1𝛼	iSARS	105	1	0.51 (0.27 to 0.96)	0.037		87	1	0.66 (0.38 to 1.13)	0.126
	IL-1𝛽	iSARS	105	1	0.73 (0.45 to 1.21)	0.218		87	1	0.94 (0.63 to 1.4)	0.763
	IL-1RA	iSARS	105	1	0.69 (0.47 to 0.99)	0.046		87	1	0.82 (0.66 to 1.02)	0.077
	IL-2	iSARS	105	1	0.48 (0.24 to 0.96)	0.038		87	1	0.64 (0.34 to 1.2)	0.16
	IL-2R𝛼	iSARS	105	1	0.79 (0.57 to 1.09)	0.144		87	1	0.93 (0.78 to 1.12)	0.459
	IL-4	iSARS	105	1	0.64 (0.4 to 1.03)	0.064		87	1	0.71 (0.45 to 1.13)	0.146
	IL-5	iSARS	105	1	0.42 (0.19 to 0.93)	0.033		87	1	0.53 (0.24 to 1.15)	0.105
	IL-6	iSARS	105	1	0.64 (0.42 to 0.99)	0.044		87	1	0.79 (0.58 to 1.06)	0.11
	IL-8	iSARS	105	1	0.63 (0.45 to 0.88)	0.008		87	1	0.78 (0.62 to 0.99)	0.038
	IL-9	iSARS	105	1	0.76 (0.6 to 0.96)	0.023		87	1	0.87 (0.78 to 0.97)	0.013
	IL-10	iSARS	105	1	0.7 (0.42 to 1.16)	0.162		87	1	0.77 (0.49 to 1.23)	0.276
	IL-12p70	iSARS	105	1	0.5 (0.24 to 1.01)	0.053		87	1	0.56 (0.26 to 1.2)	0.134
	IL-12p40	iSARS	105	1	0.61 (0.28 to 1.33)	0.212		87	1	0.74 (0.33 to 1.69)	0.47
	IL-13	iSARS	105	1	0.76 (0.45 to 1.29)	0.308		87	1	0.73 (0.43 to 1.23)	0.229
	IL-15	iSARS	105	1	0.47 (0.23 to 0.95)	0.036		87	1	0.68 (0.35 to 1.31)	0.243
	IL-16	iSARS	105	1	0.82 (0.65 to 1.02)	0.075		87	1	0.94 (0.82 to 1.08)	0.377
	IL-17	iSARS	105	1	0.77 (0.49 to 1.21)	0.252		87	1	0.88 (0.57 to 1.35)	0.548
	IL-18	iSARS	105	1	0.76 (0.51 to 1.14)	0.183		87	1	0.88 (0.61 to 1.29)	0.518
	IP-10	iSARS	105	1	0.61 (0.35 to 1.07)	0.084		87	1	0.81 (0.59 to 1.1)	0.177
	LIF	iSARS	105	1	0.79 (0.52 to 1.2)	0.259		87	1	0.88 (0.6 to 1.3)	0.516
	MCP-1	iSARS	103	0.98	0.59 (0.36 to 0.97)	0.038		85	0.977011	0.77 (0.58 to 1.03)	0.079
	MCP-3	iSARS	105	1	0.62 (0.38 to 1.04)	0.068		87	1	0.86 (0.59 to 1.24)	0.41
	M-CSF	iSARS	105	1	0.78 (0.63 to 0.97)	0.024		87	1	0.89 (0.81 to 0.98)	0.015
	MIF	iSARS	105	1	0.76 (0.56 to 1.04)	0.083		87	1	0.9 (0.84 to 0.97)	0.009
	MIG	iSARS	105	1	0.72 (0.51 to 1.01)	0.06		87	1	0.87 (0.72 to 1.04)	0.119
	MIP-1𝛼	iSARS	105	1	0.67 (0.41 to 1.11)	0.117		87	1	0.86 (0.57 to 1.29)	0.462
	MIP-1𝛽	iSARS	105	1	0.68 (0.42 to 1.11)	0.125		87	1	0.86 (0.62 to 1.18)	0.335
	𝛽-NGF	iSARS	105	1	0.43 (0.24 to 0.79)	0.007		87	1	0.55 (0.32 to 0.95)	0.033
	PDGF-BB	iSARS	105	1	0.77 (0.61 to 0.98)	0.033		87	1	0.88 (0.81 to 0.95)	0.002
	RANTES	iSARS	105	1	0.72 (0.51 to 1.01)	0.06		87	1	0.86 (0.76 to 0.98)	0.024
	SCF	iSARS	105	1	0.71 (0.54 to 0.93)	0.014		87	1	0.82 (0.66 to 1.01)	0.058
	SCGF-𝛽	iSARS	105	1	0.82 (0.63 to 1.06)	0.123		87	1	0.95 (0.9 to 1.01)	0.077
	SDF-1𝛼	iSARS	105	1	0.83 (0.63 to 1.08)	0.16		87	1	0.96 (0.9 to 1.02)	0.149
	TNF-𝛼	iSARS	105	1	0.72 (0.53 to 0.96)	0.027		87	1	0.83 (0.67 to 1.04)	0.109
	TNF-𝛽	iSARS	105	1	0.75 (0.57 to 0.99)	0.039		87	1	0.86 (0.77 to 0.96)	0.01
	TRAIL	iSARS	105	1	0.59 (0.38 to 0.91)	0.018		87	1	0.81 (0.64 to 1.02)	0.077
	VEGF	iSARS	105	1	0.56 (0.28 to 1.09)	0.086		87	1	0.71 (0.37 to 1.35)	0.29
	CTACK	BCG	96	1	1 (0.84 to 1.18)	0.966		88	1	0.94 (0.79 to 1.11)	0.446
	EOTAXIN	BCG	96	1	1.02 (0.95 to 1.1)	0.628		88	1	1.01 (0.94 to 1.09)	0.733
	FGF-basic	BCG	96	1	0.96 (0.88 to 1.05)	0.33		88	1	0.93 (0.86 to 1.02)	0.108
	G-CSF	BCG	96	1	0.94 (0.81 to 1.09)	0.422		88	1	0.93 (0.81 to 1.07)	0.318
	GM-CSF	BCG	96	1	1.04 (0.87 to 1.23)	0.685		88	1	1.06 (0.9 to 1.26)	0.478
	GRO-𝛼	BCG	96	1	0.91 (0.73 to 1.14)	0.431		88	1	0.86 (0.69 to 1.06)	0.161
	HGF	BCG	96	1	0.95 (0.87 to 1.05)	0.332		88	1	0.97 (0.88 to 1.07)	0.49
	IFN-𝛼2	BCG	96	1	0.94 (0.83 to 1.06)	0.278		88	1	1.01 (0.89 to 1.15)	0.9
	IFN-𝛾	BCG	96	1	1.07 (0.77 to 1.5)	0.677		88	1	1.02 (0.73 to 1.41)	0.926
	IL-1𝛼	BCG	96	1	1 (0.84 to 1.19)	0.966		88	1	0.97 (0.85 to 1.12)	0.692
	IL-1𝛽	BCG	96	1	1.21 (0.91 to 1.62)	0.194		88	1	1.22 (0.95 to 1.56)	0.118
	IL-1RA	BCG	96	1	0.97 (0.8 to 1.18)	0.769		88	1	0.96 (0.8 to 1.15)	0.66
	IL-2	BCG	96	1	1.09 (0.86 to 1.38)	0.492		88	1	1.09 (0.87 to 1.37)	0.461
	IL-2R𝛼	BCG	96	1	0.95 (0.88 to 1.04)	0.275		88	1	0.95 (0.88 to 1.03)	0.225
	IL-4	BCG	96	1	0.96 (0.89 to 1.04)	0.311		88	1	0.96 (0.89 to 1.03)	0.272
	IL-5	BCG	96	1	0.8 (0.55 to 1.17)	0.249		88	1	0.8 (0.55 to 1.18)	0.262
	IL-6	BCG	89	0.927083	0.84 (0.5 to 1.43)	0.522		80	0.909091	0.85 (0.49 to 1.46)	0.541
	IL-8	BCG	79	0.822917	1.59 (0.81 to 3.1)	0.174		69	0.784091
	IL-9	BCG	96	1	1.05 (0.93 to 1.19)	0.429		88	1	1.03 (0.91 to 1.16)	0.687
	IL-10	BCG	96	1	0.9 (0.69 to 1.18)	0.448		88	1	0.97 (0.74 to 1.27)	0.811
	IL-12p70	BCG	96	1	0.48 (0.2 to 1.15)	0.098		88	1	0.58 (0.25 to 1.32)	0.189
	IL-12p40	BCG	96	1	0.93 (0.8 to 1.09)	0.364		88	1	0.94 (0.81 to 1.1)	0.453
	IL-13	BCG	96	1	1.08 (0.68 to 1.72)	0.744		88	1	1.11 (0.7 to 1.75)	0.663
	IL-15	BCG	96	1	0.91 (0.8 to 1.02)	0.115		88	1	0.96 (0.84 to 1.1)	0.529
	IL-16	BCG	96	1	0.94 (0.84 to 1.06)	0.301		88	1	0.98 (0.88 to 1.09)	0.715
	IL-17	BCG	96	1	0.94 (0.84 to 1.04)	0.227		88	1	0.94 (0.85 to 1.04)	0.226
	IL-18	BCG	96	1	0.89 (0.73 to 1.09)	0.27		88	1	0.95 (0.78 to 1.15)	0.594
	IP-10	BCG	96	1	1.01 (0.73 to 1.39)	0.956		88	1	0.96 (0.71 to 1.31)	0.809
	LIF	BCG	96	1	0.93 (0.84 to 1.02)	0.14		88	1	0.9 (0.81 to 0.99)	0.029
	MCP-1	BCG	69	0.71875				61	0.693182
	MCP-3	BCG	96	1	0.96 (0.67 to 1.38)	0.826		88	1	0.9 (0.63 to 1.27)	0.533
	M-CSF	BCG	96	1	0.96 (0.87 to 1.07)	0.462		88	1	1.01 (0.92 to 1.12)	0.807
	MIF	BCG	96	1	1.02 (0.9 to 1.16)	0.751		88	1	1.01 (0.89 to 1.15)	0.863
	MIG	BCG	96	1	0.98 (0.73 to 1.32)	0.909		88	1	0.98 (0.74 to 1.31)	0.907
	MIP-1𝛼	BCG	79	0.822917	1.14 (0.77 to 1.69)	0.499		73	0.829545	0.97 (0.66 to 1.42)	0.862
	MIP-1𝛽	BCG	28	0.291667				27	0.306818
	𝛽-NGF	BCG	96	1	0.76 (0.52 to 1.11)	0.152		88	1	0.7 (0.44 to 1.12)	0.131
	PDGF-BB	BCG	96	1	1 (0.89 to 1.11)	0.962		88	1	0.99 (0.89 to 1.11)	0.893
	RANTES	BCG	96	1	1.09 (0.9 to 1.33)	0.378		88	1	1.02 (0.84 to 1.23)	0.846
	SCF	BCG	96	1	0.93 (0.85 to 1.02)	0.125		88	1	0.94 (0.87 to 1.01)	0.109
	SCGF-𝛽	BCG	96	1	1.04 (0.94 to 1.16)	0.395		88	1	1.03 (0.95 to 1.13)	0.453
	SDF-1𝛼	BCG	96	1	1.03 (0.96 to 1.1)	0.369		88	1	1.04 (0.98 to 1.1)	0.242
	TNF-𝛼	BCG	96	1	1 (0.78 to 1.28)	0.986		88	1	1 (0.81 to 1.23)	0.99
	TNF-𝛽	BCG	96	1	1.05 (0.92 to 1.18)	0.477		88	1	0.99 (0.88 to 1.11)	0.819
	TRAIL	BCG	96	1	0.94 (0.81 to 1.1)	0.425		88	1	0.96 (0.85 to 1.08)	0.487
	VEGF	BCG	96	1	0.88 (0.74 to 1.05)	0.153		88	1	0.81 (0.57 to 1.15)	0.236
	CTACK	C. albicans	96	1	0.95 (0.73 to 1.22)	0.661		88	1	0.96 (0.77 to 1.21)	0.744
	EOTAXIN	C. albicans	96	1	1.01 (0.92 to 1.11)	0.872		88	1	1.02 (0.93 to 1.11)	0.662
	FGF-basic	C. albicans	96	1	0.89 (0.64 to 1.23)	0.478		88	1	0.91 (0.66 to 1.23)	0.527
	G-CSF	C. albicans	96	1	1.02 (0.61 to 1.7)	0.93		88	1	1.05 (0.65 to 1.68)	0.854
	GM-CSF	C. albicans	96	1	0.93 (0.37 to 2.36)	0.88		88	1	0.86 (0.36 to 2.03)	0.72
	GRO-𝛼	C. albicans	96	1	0.76 (0.42 to 1.38)	0.365		88	1	0.78 (0.48 to 1.27)	0.313
	HGF	C. albicans	96	1	0.91 (0.73 to 1.13)	0.378		88	1	0.97 (0.79 to 1.2)	0.771
	IFN-𝛼2	C. albicans	96	1	0.68 (0.4 to 1.14)	0.141		88	1	0.79 (0.46 to 1.37)	0.397
	IFN-𝛾	C. albicans	96	1	0.98 (0.76 to 1.27)	0.882		88	1	0.9 (0.69 to 1.16)	0.41
	IL-1𝛼	C. albicans	96	1	0.68 (0.36 to 1.31)	0.251		88	1	0.78 (0.45 to 1.33)	0.351
	IL-1𝛽	C. albicans	96	1	0.86 (0.51 to 1.44)	0.556		88	1	0.98 (0.63 to 1.54)	0.946
	IL-1RA	C. albicans	96	1	0.92 (0.73 to 1.15)	0.455		88	1	0.96 (0.79 to 1.16)	0.663
	IL-2	C. albicans	96	1	0.84 (0.39 to 1.79)	0.64		88	1	0.79 (0.39 to 1.58)	0.496
	IL-2R𝛼	C. albicans	96	1	0.81 (0.53 to 1.25)	0.333		88	1	0.88 (0.64 to 1.2)	0.41
	IL-4	C. albicans	96	1	1.04 (0.58 to 1.88)	0.885		88	1	1.05 (0.61 to 1.83)	0.853
	IL-5	C. albicans	96	1	0.5 (0.23 to 1.12)	0.092		88	1	0.44 (0.21 to 0.94)	0.034
	IL-6	C. albicans	96	1	0.83 (0.32 to 2.13)	0.696		88	1	0.79 (0.33 to 1.89)	0.587
	IL-8	C. albicans	91	0.947917	1.8 (0.93 to 3.47)	0.079		82	0.931818	1.57 (0.82 to 3)	0.171
	IL-9	C. albicans	96	1	1.06 (0.87 to 1.28)	0.568		88	1	1.01 (0.84 to 1.21)	0.936
	IL-10	C. albicans	96	1	0.76 (0.42 to 1.37)	0.353		88	1	0.75 (0.42 to 1.33)	0.322
	IL-12p70	C. albicans	96	1	0.9 (0.39 to 2.06)	0.797		88	1	1.05 (0.49 to 2.26)	0.901
	IL-12p40	C. albicans	96	1	0.71 (0.26 to 1.97)	0.511		88	1	0.88 (0.36 to 2.14)	0.771
	IL-13	C. albicans	96	1	0.67 (0.26 to 1.69)	0.39		88	1	0.55 (0.22 to 1.4)	0.204
	IL-15	C. albicans	96	1	0.65 (0.32 to 1.34)	0.239		88	1	0.83 (0.42 to 1.63)	0.585
	IL-16	C. albicans	96	1	0.85 (0.66 to 1.1)	0.213		88	1	0.99 (0.79 to 1.22)	0.894
	IL-17	C. albicans	96	1	1.06 (0.64 to 1.76)	0.812		88	1	1.08 (0.67 to 1.74)	0.758
	IL-18	C. albicans	96	1	0.81 (0.43 to 1.51)	0.497		88	1	0.92 (0.55 to 1.54)	0.749
	IP-10	C. albicans	96	1	1.06 (0.82 to 1.39)	0.646		88	1	1.05 (0.83 to 1.32)	0.705
	LIF	C. albicans	96	1	0.99 (0.52 to 1.87)	0.963		88	1	0.93 (0.53 to 1.61)	0.782
	MCP-1	C. albicans	69	0.71875				59	0.670455
	MCP-3	C. albicans	96	1	1.48 (0.94 to 2.32)	0.086		88	1	1.42 (0.92 to 2.17)	0.109
	M-CSF	C. albicans	96	1	0.94 (0.78 to 1.13)	0.482		88	1	1.06 (0.84 to 1.33)	0.622
	MIF	C. albicans	96	1	0.75 (0.45 to 1.25)	0.264		88	1	0.99 (0.82 to 1.18)	0.88
	MIG	C. albicans	96	1	0.85 (0.55 to 1.31)	0.449		88	1	0.93 (0.69 to 1.26)	0.632
	MIP-1𝛼	C. albicans	93	0.96875	0.95 (0.39 to 2.35)	0.918		87	0.988636	0.93 (0.4 to 2.14)	0.86
	MIP-1𝛽	C. albicans	96	1	1.1 (0.7 to 1.74)	0.68		88	1	1.06 (0.69 to 1.64)	0.777
	𝛽-NGF	C. albicans	96	1	0.86 (0.51 to 1.46)	0.583		88	1	0.77 (0.46 to 1.29)	0.32
	PDGF-BB	C. albicans	96	1	0.96 (0.75 to 1.22)	0.737		88	1	0.99 (0.83 to 1.18)	0.937
	RANTES	C. albicans	96	1	1.1 (0.86 to 1.42)	0.429		88	1	1.02 (0.81 to 1.29)	0.854
	SCF	C. albicans	96	1	1.01 (0.75 to 1.34)	0.969		88	1	1.03 (0.8 to 1.32)	0.827
	SCGF-𝛽	C. albicans	96	1	1.02 (0.91 to 1.15)	0.68		88	1	1.01 (0.92 to 1.11)	0.827
	SDF-1𝛼	C. albicans	96	1	1.04 (0.95 to 1.14)	0.373		88	1	1.04 (0.96 to 1.13)	0.282
	TNF-𝛼	C. albicans	96	1	0.8 (0.47 to 1.35)	0.395		88	1	0.77 (0.48 to 1.25)	0.288
	TNF-𝛽	C. albicans	96	1	1.07 (0.86 to 1.33)	0.558		88	1	0.99 (0.81 to 1.21)	0.923
	TRAIL	C. albicans	96	1	1 (0.71 to 1.41)	0.984		88	1	1.03 (0.76 to 1.39)	0.853
	VEGF	C. albicans	96	1	0.77 (0.32 to 1.87)	0.56		88	1	0.67 (0.3 to 1.48)	0.321
	CTACK	S. aureus	96	1	0.97 (0.77 to 1.21)	0.783		88	1	0.87 (0.69 to 1.1)	0.239
	EOTAXIN	S. aureus	96	1	0.95 (0.85 to 1.06)	0.369		88	1	0.95 (0.85 to 1.06)	0.373
	FGF-basic	S. aureus	96	1	0.96 (0.82 to 1.13)	0.654		88	1	0.93 (0.8 to 1.09)	0.357
	G-CSF	S. aureus	96	1	0.98 (0.74 to 1.28)	0.866		88	1	0.91 (0.71 to 1.18)	0.483
	GM-CSF	S. aureus	96	1	1.07 (0.59 to 1.95)	0.819		88	1	0.82 (0.41 to 1.64)	0.567
	GRO-𝛼	S. aureus	96	1	0.97 (0.68 to 1.37)	0.842		88	1	0.82 (0.59 to 1.15)	0.244
	HGF	S. aureus	96	1	0.95 (0.81 to 1.12)	0.552		88	1	0.95 (0.81 to 1.11)	0.527
	IFN-𝛼2	S. aureus	96	1	0.91 (0.68 to 1.23)	0.532		88	1	0.93 (0.69 to 1.25)	0.621
	IFN-𝛾	S. aureus	96	1	0.95 (0.71 to 1.25)	0.693		88	1	0.84 (0.64 to 1.12)	0.235
	IL-1𝛼	S. aureus	96	1	0.99 (0.75 to 1.31)	0.956		88	1	0.96 (0.73 to 1.25)	0.746
	IL-1𝛽	S. aureus	96	1	1.11 (0.68 to 1.84)	0.669		88	1	0.98 (0.62 to 1.56)	0.939
	IL-1RA	S. aureus	96	1	1 (0.79 to 1.25)	0.987		88	1	0.95 (0.77 to 1.18)	0.666
	IL-2	S. aureus	96	1	1.05 (0.71 to 1.57)	0.799		88	1	0.96 (0.65 to 1.43)	0.848
	IL-2R𝛼	S. aureus	96	1	0.93 (0.78 to 1.11)	0.428		88	1	0.91 (0.78 to 1.08)	0.284
	IL-4	S. aureus	96	1	1.05 (0.86 to 1.28)	0.632		88	1	1.01 (0.84 to 1.21)	0.939
	IL-5	S. aureus	96	1	1.19 (0.79 to 1.8)	0.397		88	1	0.89 (0.53 to 1.51)	0.666
	IL-6	S. aureus	95	0.989583	0.87 (0.46 to 1.61)	0.648		87	0.988636	0.72 (0.4 to 1.32)	0.288
	IL-8	S. aureus	88	0.916667	1.51 (0.9 to 2.53)	0.119		79	0.897727	1.08 (0.62 to 1.89)	0.787
	IL-9	S. aureus	96	1	1.04 (0.86 to 1.25)	0.7		88	1	0.95 (0.79 to 1.15)	0.602
	IL-10	S. aureus	96	1	0.75 (0.47 to 1.18)	0.209		88	1	0.71 (0.44 to 1.13)	0.147
	IL-12p70	S. aureus	96	1	0.42 (0.17 to 0.99)	0.048		88	1	0.51 (0.22 to 1.17)	0.11
	IL-12p40	S. aureus	96	1	1.09 (0.61 to 1.94)	0.764		88	1	0.95 (0.53 to 1.72)	0.869
	IL-13	S. aureus	96	1	0.8 (0.45 to 1.44)	0.46		88	1	0.76 (0.42 to 1.38)	0.369
	IL-15	S. aureus	96	1	0.67 (0.38 to 1.19)	0.173		88	1	0.67 (0.38 to 1.19)	0.174
	IL-16	S. aureus	96	1	0.95 (0.79 to 1.13)	0.54		88	1	0.97 (0.83 to 1.15)	0.741
	IL-17	S. aureus	96	1	0.94 (0.71 to 1.26)	0.689		88	1	0.87 (0.65 to 1.15)	0.325
	IL-18	S. aureus	96	1	0.94 (0.63 to 1.39)	0.755		88	1	0.87 (0.59 to 1.29)	0.492
	IP-10	S. aureus	96	1	1.06 (0.71 to 1.58)	0.77		88	1	0.97 (0.67 to 1.42)	0.88
	LIF	S. aureus	96	1	0.97 (0.79 to 1.21)	0.814		88	1	0.89 (0.7 to 1.12)	0.298
	MCP-1	S. aureus	68	0.708333				57	0.647727
	MCP-3	S. aureus	96	1	1.23 (0.81 to 1.86)	0.33		88	1	1.07 (0.73 to 1.58)	0.713
	M-CSF	S. aureus	96	1	0.95 (0.67 to 1.34)	0.765		88	1	1 (0.68 to 1.46)	0.991
	MIF	S. aureus	96	1	0.98 (0.82 to 1.16)	0.771		88	1	0.94 (0.79 to 1.11)	0.452
	MIG	S. aureus	96	1	1.07 (0.7 to 1.62)	0.756		88	1	0.99 (0.67 to 1.48)	0.963
	MIP-1𝛼	S. aureus	87	0.90625	1.5 (0.72 to 3.14)	0.271		80	0.909091	1.17 (0.57 to 2.39)	0.659
	MIP-1𝛽	S. aureus	93	0.96875	0.95 (0.62 to 1.46)	0.816		86	0.977273	0.88 (0.57 to 1.37)	0.567
	𝛽-NGF	S. aureus	96	1	0.67 (0.44 to 1)	0.052		88	1	0.56 (0.34 to 0.92)	0.022
	PDGF-BB	S. aureus	96	1	1 (0.84 to 1.17)	0.952		88	1	0.93 (0.77 to 1.12)	0.428
	RANTES	S. aureus	96	1	0.99 (0.75 to 1.31)	0.964		88	1	0.87 (0.66 to 1.16)	0.344
	SCF	S. aureus	96	1	0.99 (0.78 to 1.25)	0.928		88	1	0.93 (0.76 to 1.14)	0.487
	SCGF-𝛽	S. aureus	96	1	0.88 (0.75 to 1.03)	0.105		88	1	0.84 (0.73 to 0.98)	0.03
	SDF-1𝛼	S. aureus	96	1	0.98 (0.89 to 1.08)	0.682		88	1	0.97 (0.88 to 1.08)	0.603
	TNF-𝛼	S. aureus	96	1	1.06 (0.68 to 1.67)	0.79		88	1	0.87 (0.56 to 1.36)	0.547
	TNF-𝛽	S. aureus	96	1	0.99 (0.78 to 1.25)	0.92		88	1	0.88 (0.7 to 1.12)	0.299
	TRAIL	S. aureus	96	1	1.01 (0.71 to 1.44)	0.955		88	1	0.95 (0.68 to 1.34)	0.781
	VEGF	S. aureus	96	1	0.71 (0.45 to 1.12)	0.136		88	1	0.63 (0.37 to 1.06)	0.081
	CTACK	E. coli	96	1	0.97 (0.85 to 1.12)	0.707		88	1	0.93 (0.81 to 1.07)	0.305
	EOTAXIN	E. coli	96	1	1.02 (0.94 to 1.1)	0.694		88	1	1.02 (0.95 to 1.1)	0.552
	FGF-basic	E. coli	96	1	0.94 (0.86 to 1.02)	0.133		88	1	0.9 (0.82 to 0.98)	0.018
	G-CSF	E. coli	96	1	0.92 (0.81 to 1.05)	0.236		88	1	0.88 (0.78 to 1)	0.056
	GM-CSF	E. coli	96	1	0.92 (0.81 to 1.03)	0.153		88	1	0.95 (0.83 to 1.09)	0.43
	GRO-𝛼	E. coli	96	1	0.89 (0.78 to 1.03)	0.118		88	1	0.88 (0.76 to 1.01)	0.074
	HGF	E. coli	96	1	0.96 (0.88 to 1.05)	0.405		88	1	0.94 (0.85 to 1.04)	0.213
	IFN-𝛼2	E. coli	96	1	0.92 (0.82 to 1.03)	0.143		88	1	0.94 (0.83 to 1.08)	0.385
	IFN-𝛾	E. coli	96	1	1.12 (0.79 to 1.6)	0.52		88	1	1.04 (0.72 to 1.5)	0.831
	IL-1𝛼	E. coli	96	1	1.01 (0.84 to 1.2)	0.951		88	1	0.98 (0.83 to 1.15)	0.77
	IL-1𝛽	E. coli	95	0.989583	0.95 (0.7 to 1.3)	0.767		87	0.988636	0.91 (0.67 to 1.22)	0.518
	IL-1RA	E. coli	96	1	0.97 (0.81 to 1.15)	0.714		88	1	0.92 (0.79 to 1.08)	0.326
	IL-2	E. coli	96	1	0.9 (0.79 to 1.02)	0.106		88	1	0.89 (0.77 to 1.01)	0.077
	IL-2R𝛼	E. coli	96	1	0.97 (0.9 to 1.04)	0.388		88	1	0.94 (0.86 to 1.02)	0.13
	IL-4	E. coli	96	1	0.96 (0.89 to 1.03)	0.278		88	1	0.93 (0.86 to 1.01)	0.093
	IL-5	E. coli	96	1	0.92 (0.82 to 1.02)	0.124		88	1	0.75 (0.52 to 1.1)	0.144
	IL-6	E. coli	83	0.864583	0.74 (0.52 to 1.04)	0.085		75	0.852273	0.66 (0.46 to 0.96)	0.029
	IL-8	E. coli	93	0.96875	0.9 (0.67 to 1.21)	0.488		84	0.954545	0.9 (0.67 to 1.22)	0.497
	IL-9	E. coli	96	1	1.04 (0.95 to 1.13)	0.446		88	1	1.01 (0.92 to 1.11)	0.828
	IL-10	E. coli	96	1	0.86 (0.69 to 1.08)	0.191		88	1	0.86 (0.69 to 1.08)	0.186
	IL-12p70	E. coli	96	1	0.55 (0.26 to 1.14)	0.106		88	1	0.6 (0.3 to 1.19)	0.141
	IL-12p40	E. coli	96	1	1.02 (0.78 to 1.33)	0.878		88	1	1.01 (0.77 to 1.32)	0.958
	IL-13	E. coli	96	1	0.91 (0.71 to 1.17)	0.454		88	1	0.93 (0.64 to 1.36)	0.711
	IL-15	E. coli	96	1	0.91 (0.83 to 1.01)	0.068		88	1	0.83 (0.58 to 1.19)	0.299
	IL-16	E. coli	96	1	0.96 (0.89 to 1.03)	0.226		88	1	0.96 (0.9 to 1.02)	0.165
	IL-17	E. coli	96	1	0.92 (0.84 to 1)	0.05		88	1	0.88 (0.79 to 0.98)	0.016
	IL-18	E. coli	96	1	0.93 (0.82 to 1.05)	0.255		88	1	0.93 (0.79 to 1.1)	0.388
	IP-10	E. coli	96	1	1.16 (0.88 to 1.52)	0.296		88	1	1.05 (0.83 to 1.34)	0.672
	LIF	E. coli	96	1	0.94 (0.86 to 1.02)	0.118		88	1	0.89 (0.8 to 0.98)	0.016
	MCP-1	E. coli	94	0.979167	0.99 (0.72 to 1.36)	0.943		85	0.965909	0.92 (0.68 to 1.25)	0.585
	MCP-3	E. coli	96	1	1.04 (0.78 to 1.39)	0.766		88	1	0.94 (0.71 to 1.25)	0.676
	M-CSF	E. coli	96	1	0.95 (0.87 to 1.04)	0.247		88	1	1.01 (0.91 to 1.12)	0.872
	MIF	E. coli	96	1	1.03 (0.92 to 1.17)	0.583		88	1	1.01 (0.89 to 1.15)	0.868
	MIG	E. coli	96	1	0.99 (0.78 to 1.24)	0.908		88	1	0.94 (0.75 to 1.17)	0.563
	MIP-1𝛼	E. coli	76	0.791667				72	0.818182	0.91 (0.67 to 1.23)	0.533
	MIP-1𝛽	E. coli	10	0.104167				10	0.113636
	𝛽-NGF	E. coli	96	1	0.91 (0.83 to 1.01)	0.077		88	1	0.77 (0.54 to 1.09)	0.136
	PDGF-BB	E. coli	96	1	0.98 (0.89 to 1.07)	0.609		88	1	0.96 (0.86 to 1.06)	0.411
	RANTES	E. coli	96	1	1.09 (0.9 to 1.33)	0.367		88	1	1.04 (0.85 to 1.26)	0.702
	SCF	E. coli	96	1	0.95 (0.88 to 1.03)	0.232		88	1	0.95 (0.88 to 1.02)	0.149
	SCGF-𝛽	E. coli	96	1	0.96 (0.87 to 1.05)	0.371		88	1	0.96 (0.9 to 1.03)	0.269
	SDF-1𝛼	E. coli	96	1	1.01 (0.95 to 1.08)	0.704		88	1	1 (0.95 to 1.06)	0.878
	TNF-𝛼	E. coli	96	1	0.89 (0.71 to 1.11)	0.311		88	1	0.9 (0.74 to 1.1)	0.31
	TNF-𝛽	E. coli	96	1	1.08 (0.98 to 1.2)	0.123		88	1	1.03 (0.92 to 1.16)	0.583
	TRAIL	E. coli	96	1	0.98 (0.87 to 1.1)	0.718		88	1	0.96 (0.85 to 1.1)	0.581
	VEGF	E. coli	96	1	0.9 (0.81 to 0.99)	0.037		88	1	0.79 (0.57 to 1.1)	0.161
	CTACK	R848	96	1	0.96 (0.82 to 1.13)	0.642		88	1	0.91 (0.77 to 1.07)	0.238
	EOTAXIN	R848	96	1	0.95 (0.87 to 1.03)	0.227		88	1	0.95 (0.88 to 1.03)	0.196
	FGF-basic	R848	96	1	0.93 (0.86 to 1.02)	0.115		88	1	0.9 (0.83 to 0.98)	0.018
	G-CSF	R848	96	1	0.86 (0.72 to 1.03)	0.101		88	1	0.85 (0.71 to 1.01)	0.066
	GM-CSF	R848	96	1	0.92 (0.81 to 1.04)	0.181		88	1	0.93 (0.81 to 1.06)	0.272
	GRO-𝛼	R848	96	1	0.82 (0.61 to 1.1)	0.192		88	1	0.81 (0.6 to 1.09)	0.156
	HGF	R848	96	1	0.94 (0.83 to 1.05)	0.274		88	1	0.91 (0.81 to 1.03)	0.132
	IFN-𝛼2	R848	96	1	0.85 (0.7 to 1.02)	0.076		88	1	0.89 (0.75 to 1.06)	0.176
	IFN-𝛾	R848	96	1	1.11 (0.74 to 1.66)	0.61		88	1	0.92 (0.62 to 1.38)	0.696
	IL-1𝛼	R848	96	1	0.95 (0.85 to 1.06)	0.368		88	1	0.94 (0.85 to 1.04)	0.242
	IL-1𝛽	R848	96	1	0.91 (0.65 to 1.28)	0.601		88	1	0.89 (0.64 to 1.22)	0.452
	IL-1RA	R848	96	1	0.93 (0.77 to 1.12)	0.421		88	1	0.88 (0.73 to 1.05)	0.155
	IL-2	R848	96	1	0.88 (0.77 to 0.99)	0.037		88	1	0.87 (0.77 to 0.99)	0.032
	IL-2R𝛼	R848	96	1	0.92 (0.8 to 1.05)	0.194		88	1	0.87 (0.76 to 0.99)	0.031
	IL-4	R848	96	1	0.93 (0.83 to 1.04)	0.222		88	1	0.91 (0.81 to 1.02)	0.1
	IL-5	R848	96	1	0.8 (0.55 to 1.16)	0.236		88	1	0.74 (0.51 to 1.08)	0.122
	IL-6	R848	92	0.958333	0.9 (0.62 to 1.3)	0.565		83	0.943182	0.77 (0.52 to 1.12)	0.166
	IL-8	R848	96	1	0.86 (0.61 to 1.2)	0.375		88	1	0.85 (0.61 to 1.17)	0.309
	IL-9	R848	96	1	0.96 (0.84 to 1.08)	0.49		88	1	0.93 (0.82 to 1.05)	0.256
	IL-10	R848	96	1	0.88 (0.71 to 1.1)	0.261		88	1	0.85 (0.69 to 1.04)	0.114
	IL-12p70	R848	96	1	0.95 (0.74 to 1.21)	0.649		88	1	0.94 (0.73 to 1.21)	0.625
	IL-12p40	R848	96	1	0.96 (0.73 to 1.28)	0.802		88	1	0.93 (0.72 to 1.21)	0.595
	IL-13	R848	96	1	0.8 (0.47 to 1.37)	0.42		88	1	0.8 (0.47 to 1.36)	0.4
	IL-15	R848	96	1	0.78 (0.54 to 1.12)	0.175		88	1	0.8 (0.55 to 1.16)	0.233
	IL-16	R848	96	1	0.93 (0.85 to 1.02)	0.143		88	1	0.93 (0.85 to 1.02)	0.138
	IL-17	R848	96	1	0.91 (0.82 to 1)	0.061		88	1	0.88 (0.79 to 0.97)	0.013
	IL-18	R848	96	1	0.92 (0.8 to 1.07)	0.272		88	1	0.95 (0.81 to 1.11)	0.485
	IP-10	R848	96	1	0.89 (0.69 to 1.14)	0.352		88	1	0.84 (0.67 to 1.06)	0.132
	LIF	R848	96	1	0.95 (0.87 to 1.04)	0.235		88	1	0.9 (0.82 to 0.99)	0.024
	MCP-1	R848	95	0.989583	0.94 (0.67 to 1.3)	0.691		87	0.988636	0.84 (0.61 to 1.16)	0.29
	MCP-3	R848	96	1	1.01 (0.76 to 1.35)	0.945		88	1	0.91 (0.69 to 1.2)	0.515
	M-CSF	R848	96	1	0.78 (0.54 to 1.12)	0.176		88	1	0.81 (0.56 to 1.16)	0.245
	MIF	R848	96	1	0.86 (0.74 to 1.01)	0.059		88	1	0.88 (0.76 to 1.03)	0.102
	MIG	R848	96	1	0.85 (0.66 to 1.09)	0.206		88	1	0.85 (0.68 to 1.07)	0.167
	MIP-1𝛼	R848	78	0.8125	0.85 (0.53 to 1.36)	0.484		73	0.829545	0.76 (0.47 to 1.23)	0.255
	MIP-1𝛽	R848	20	0.208333				21	0.238636
	𝛽-NGF	R848	96	1	0.89 (0.78 to 1.02)	0.086		88	1	0.78 (0.55 to 1.1)	0.158
	PDGF-BB	R848	96	1	0.97 (0.88 to 1.06)	0.487		88	1	0.95 (0.87 to 1.04)	0.23
	RANTES	R848	96	1	0.98 (0.86 to 1.11)	0.754		88	1	0.96 (0.85 to 1.09)	0.544
	SCF	R848	96	1	0.94 (0.86 to 1.02)	0.161		88	1	0.93 (0.86 to 1.01)	0.09
	SCGF-𝛽	R848	96	1	0.97 (0.86 to 1.1)	0.662		88	1	0.98 (0.88 to 1.08)	0.626
	SDF-1𝛼	R848	96	1	1 (0.93 to 1.07)	0.939		88	1	0.99 (0.93 to 1.06)	0.789
	TNF-𝛼	R848	96	1	0.89 (0.7 to 1.12)	0.301		88	1	0.84 (0.68 to 1.04)	0.116
	TNF-𝛽	R848	96	1	0.99 (0.9 to 1.08)	0.811		88	1	0.95 (0.87 to 1.05)	0.342
	TRAIL	R848	96	1	0.91 (0.79 to 1.04)	0.152		88	1	0.87 (0.76 to 1.01)	0.062
	VEGF	R848	96	1	0.82 (0.59 to 1.14)	0.227		88	1	0.72 (0.47 to 1.12)	0.144
	CTACK	iVero	95	1	1.04 (0.93 to 1.16)	0.504		85	1	1.07 (0.97 to 1.17)	0.164
	EOTAXIN	iVero	95	1	1.01 (0.93 to 1.1)	0.774		85	1	1.02 (0.95 to 1.1)	0.557
	FGF-basic	iVero	95	1	0.98 (0.56 to 1.72)	0.949		85	1	1.15 (0.69 to 1.93)	0.588
	G-CSF	iVero	95	1	1.03 (0.68 to 1.55)	0.89		85	1	1.01 (0.65 to 1.55)	0.977
	GM-CSF	iVero	95	1	1.16 (0.48 to 2.8)	0.747		85	1	1.32 (0.57 to 3.09)	0.514
	GRO-𝛼	iVero	95	1	1.31 (0.75 to 2.29)	0.34		85	1	1.18 (0.65 to 2.15)	0.574
	HGF	iVero	95	1	1 (0.83 to 1.22)	0.979		85	1	1.04 (0.85 to 1.27)	0.732
	IFN-𝛼2	iVero	95	1	0.84 (0.46 to 1.52)	0.553		85	1	0.89 (0.46 to 1.71)	0.717
	IFN-𝛾	iVero	95	1	0.94 (0.61 to 1.44)	0.773		85	1	0.89 (0.59 to 1.33)	0.555
	IL-1𝛼	iVero	95	1	0.84 (0.33 to 2.15)	0.707		85	1	0.74 (0.3 to 1.82)	0.511
	IL-1𝛽	iVero	95	1	1.1 (0.54 to 2.27)	0.786		85	1	1.08 (0.56 to 2.07)	0.817
	IL-1RA	iVero	95	1	1.01 (0.73 to 1.41)	0.941		85	1	1.02 (0.72 to 1.44)	0.904
	IL-2	iVero	95	1	0.97 (0.4 to 2.35)	0.942		85	1	1.25 (0.52 to 2.99)	0.619
	IL-2R𝛼	iVero	95	1	0.94 (0.69 to 1.28)	0.697		85	1	0.98 (0.76 to 1.25)	0.844
	IL-4	iVero	95	1	1.34 (0.71 to 2.52)	0.36		85	1	1.44 (0.75 to 2.8)	0.271
	IL-5	iVero	95	1	0.88 (0.3 to 2.52)	0.804		85	1	0.72 (0.26 to 1.98)	0.519
	IL-6	iVero	95	1	1.06 (0.86 to 1.31)	0.578		85	1	1.1 (0.88 to 1.38)	0.39
	IL-8	iVero	95	1	1.23 (0.84 to 1.82)	0.284		85	1	1.23 (0.84 to 1.8)	0.291
	IL-9	iVero	95	1	1.14 (0.98 to 1.33)	0.078		85	1	1.12 (0.97 to 1.29)	0.12
	IL-10	iVero	95	1	1.83 (1.05 to 3.22)	0.035		85	1	1.63 (0.93 to 2.88)	0.088
	IL-12p70	iVero	95	1	1.13 (0.57 to 2.25)	0.717		85	1	1.18 (0.61 to 2.29)	0.61
	IL-12p40	iVero	95	1	1.39 (0.66 to 2.93)	0.386		85	1	1.35 (0.62 to 2.91)	0.446
	IL-13	iVero	95	1	1.03 (0.57 to 1.85)	0.927		85	1	1.37 (0.71 to 2.64)	0.338
	IL-15	iVero	95	1	1.36 (0.5 to 3.7)	0.543		85	1	1.19 (0.47 to 2.98)	0.714
	IL-16	iVero	95	1	0.96 (0.74 to 1.24)	0.756		85	1	0.92 (0.71 to 1.21)	0.555
	IL-17	iVero	95	1	1.02 (0.46 to 2.25)	0.963		85	1	1.29 (0.6 to 2.8)	0.507
	IL-18	iVero	95	1	0.86 (0.58 to 1.26)	0.427		85	1	0.85 (0.61 to 1.2)	0.356
	IP-10	iVero	95	1	1.02 (0.77 to 1.37)	0.874		85	1	1.02 (0.74 to 1.4)	0.904
	LIF	iVero	95	1	0.9 (0.64 to 1.26)	0.541		85	1	0.94 (0.67 to 1.32)	0.73
	MCP-1	iVero	95	1	1.3 (0.79 to 2.15)	0.302		85	1	1.28 (0.77 to 2.11)	0.336
	MCP-3	iVero	95	1	1.07 (0.52 to 2.18)	0.86		85	1	0.95 (0.46 to 1.99)	0.9
	M-CSF	iVero	95	1	0.91 (0.8 to 1.03)	0.129		85	1	0.94 (0.82 to 1.07)	0.311
	MIF	iVero	95	1	1.02 (0.91 to 1.15)	0.722		85	1	1.1 (0.98 to 1.23)	0.093
	MIG	iVero	95	1	0.89 (0.64 to 1.23)	0.478		85	1	0.91 (0.65 to 1.26)	0.563
	MIP-1𝛼	iVero	95	1	1.38 (0.62 to 3.07)	0.426		85	1	1.38 (0.63 to 3.04)	0.418
	MIP-1𝛽	iVero	95	1	1.25 (0.95 to 1.63)	0.113		85	1	1.32 (0.99 to 1.77)	0.058
	𝛽-NGF	iVero	95	1	1.26 (0.61 to 2.62)	0.526		85	1	1.55 (0.76 to 3.15)	0.225
	PDGF-BB	iVero	95	1	1.06 (0.96 to 1.18)	0.27		85	1	1.06 (0.95 to 1.18)	0.308
	RANTES	iVero	95	1	1.15 (0.98 to 1.36)	0.08		85	1	1.14 (0.98 to 1.33)	0.091
	SCF	iVero	95	1	1.11 (0.92 to 1.34)	0.287		85	1	1.1 (0.91 to 1.33)	0.327
	SCGF-𝛽	iVero	95	1	1 (0.9 to 1.1)	0.957		85	1	1.05 (0.98 to 1.13)	0.156
	SDF-1𝛼	iVero	95	1	1.05 (0.96 to 1.14)	0.284		85	1	1.07 (0.99 to 1.15)	0.094
	TNF-𝛼	iVero	95	1	1.01 (0.46 to 2.21)	0.98		85	1	0.96 (0.45 to 2.02)	0.906
	TNF-𝛽	iVero	95	1	1.13 (0.97 to 1.3)	0.11		85	1	1.1 (0.96 to 1.26)	0.154
	TRAIL	iVero	95	1	1.71 (0.98 to 2.99)	0.059		85	1	1.69 (0.98 to 2.91)	0.057
	VEGF	iVero	95	1	1.02 (0.69 to 1.52)	0.91		85	1	1.08 (0.7 to 1.68)	0.718
	a cytokine-stimulant pairs with ≥20% of values above the ULD are excluded
	b linear regression adjusted for nil (RPMI) or iVERO (iSARS only) stimulation cytokine response, sex, BCG vaccination prior to BRACE trial, BRACE trial stage (stage 1 or 2), days between randomisation and blood collection, age at blood collection, batch of pre-prepared stimulant and assay kit

## Sheet: Supplementary table 3
	Supplementary table 3a. Sensitivity analysis of difference at V0 between participants in BCG and Control Group in cytokine responses with values above the ULD assgined a value 1.5x above the higested detected value
	cytokine	stimulant	number above ULDa	% within ULDb	adjusted geometric mean ratio (95% CI)c	P-value
	MCP-1	iSARS	103	1	0.55 (0.32 to 0.95)	0.031
	IL-6	BCG	9	0.927083	0.45 (0.19 to 1.05)	0.063
	IL-8	BCG	21	0.822917	1.68 (0.51 to 5.47)	0.387
	MCP-1	BCG	31	0.71875	0.61 (0.28 to 1.34)	0.216
	MIP-1𝛼	BCG	18	0.822917	1.18 (0.56 to 2.51)	0.657
	MIP-1𝛽	BCG	74	0.291667
	IL-8	C. albicans	91	0.947917	0.61 (0.23 to 1.61)	0.312
	MCP-1	C. albicans	69	0.71875	0.95 (0.39 to 2.31)	0.9
	MIP-1𝛼	C. albicans	93	0.96875	0.84 (0.33 to 2.14)	0.719
	IL-6	S. aureus	95	0.989583	0.63 (0.33 to 1.19)	0.152
	IL-8	S. aureus	88	0.916667	0.76 (0.28 to 2.11)	0.598
	MCP-1	S. aureus	68	0.708333	0.46 (0.22 to 0.97)	0.042
	MIP-1𝛼	S. aureus	87	0.90625	0.61 (0.25 to 1.48)	0.273
	MIP-1𝛽	S. aureus	93	0.96875	0.76 (0.37 to 1.54)	0.441
	IL-1𝛽	E. coli	95	0.989583	0.97 (0.7 to 1.33)	0.836
	IL-6	E. coli	83	0.864583	0.47 (0.19 to 1.14)	0.095
	IL-8	E. coli	93	0.96875	0.95 (0.49 to 1.82)	0.873
	MCP-1	E. coli	94	0.979167	0.79 (0.51 to 1.22)	0.293
	MIP-1𝛼	E. coli	76	0.791667	1.23 (0.58 to 2.61)	0.585
	MIP-1𝛽	E. coli	10	0.104167
	IL-6	R848	92	0.958333	0.75 (0.38 to 1.51)	0.421
	MCP-1	R848	95	0.989583	0.92 (0.65 to 1.3)	0.636
	MIP-1𝛼	R848	78	0.8125	1.05 (0.47 to 2.35)	0.913
	MIP-1𝛽	R848	20	0.208333
	a values above the upper limit of detection (ULD) assigned a value of 1.5 times the highest detected value for that analyte
	b cytokine-stimulant pairs with ≥50% of values above the ULD are excluded
	c linear regression adjusted for nil (RPMI) or iVERO (iSARS only) stimulation cytokine response, sex, BCG vaccination prior to BRACE trial, BRACE trial stage (stage 1 or 2), days between randomisation and blood collection, age at blood collection, batch of pre-prepared stimulant and assay kit
	Supplementary table 3b. Sensitivity analysis of difference at V2 between participants in BCG and Control Group in cytokine responses with values above the ULD assgined a value 1.5x above the higested detected value.
	cytokine	stimulant	ChADoX1-S					BNT162b2
			number above ULDa	% within ULD	adjusted geometric mean ratio (95% CI)b	P-value		number above ULDa	% within ULD	adjusted geometric mean ratio (95% CI)b	P-value
	MCP-1	iSARS	22	0.813559	1.46 (0.84 to 2.55)	0.174		12	0.818182	0.92 (0.5 to 1.68)	0.776
	a values above the upper limit of detection (ULD) assigned a value of 1.5 times the highest detected value for that analyte
	b adjusted for nil iVERO stimulation cytokine response, sex, BCG vaccination prior to BRACE trial, BRACE trial stage (stage 1 or 2), days between randomisation and blood collection, age at first COVID-19 vaccine dose (V1/V2), days between COVID-19 vaccine dose and blood collection (V1/V2), days between first and second COVID-19 doses batch of pre-prepared stimulant and assay kit

## Sheet: Supplementary table 4
	Supplementary table 4. Difference at V2 between participants in BCG and Control Group in cytokine responses
	cytokine	stimulant	ChADoX1-S					BNT162b2
			number	% within ULDa	adjusted geometric mean ratio (95% CI)b	P-value		number	% within ULDa	adjusted geometric mean ratio (95% CI)b	P-value
	CTACK	iSARS	118	1	0.93 (0.88 to 0.98)	0.009		66	1	0.98 (0.88 to 1.1)	0.781
	EOTAXIN	iSARS	118	1	1 (0.94 to 1.07)	0.969		66	1	0.98 (0.91 to 1.06)	0.618
	FGF-basic	iSARS	118	1	1.02 (0.92 to 1.13)	0.7		66	1	0.94 (0.82 to 1.08)	0.403
	G-CSF	iSARS	118	1	0.95 (0.76 to 1.18)	0.631		66	1	0.95 (0.72 to 1.26)	0.723
	GM-CSF	iSARS	118	1	0.96 (0.52 to 1.77)	0.891		66	1	0.94 (0.75 to 1.17)	0.559
	GRO-𝛼	iSARS	118	1	1.07 (0.78 to 1.46)	0.664		66	1	0.97 (0.86 to 1.09)	0.592
	HGF	iSARS	118	1	0.96 (0.85 to 1.08)	0.5		66	1	0.99 (0.86 to 1.14)	0.907
	IFN-𝛼2	iSARS	118	1	1.06 (0.8 to 1.4)	0.671		66	1	0.78 (0.5 to 1.23)	0.284
	IFN-𝛾	iSARS	118	1	1.07 (0.87 to 1.31)	0.542		66	1	0.84 (0.62 to 1.14)	0.256
	IL-1𝛼	iSARS	118	1	1.37 (0.93 to 2.01)	0.114		66	1	1.02 (0.78 to 1.33)	0.891
	IL-1𝛽	iSARS	118	1	0.97 (0.75 to 1.27)	0.85		66	1	0.98 (0.68 to 1.4)	0.899
	IL-1RA	iSARS	118	1	1.01 (0.91 to 1.12)	0.818		66	1	0.87 (0.7 to 1.08)	0.202
	IL-2	iSARS	118	1	1.34 (0.89 to 2.04)	0.163		66	1	0.93 (0.67 to 1.3)	0.66
	IL-2R𝛼	iSARS	118	1	0.96 (0.85 to 1.09)	0.532		66	1	0.94 (0.81 to 1.09)	0.442
	IL-4	iSARS	118	1	0.95 (0.81 to 1.11)	0.507		66	1	0.98 (0.8 to 1.19)	0.806
	IL-5	iSARS	118	1	1.29 (0.83 to 1.98)	0.253		66	1	0.73 (0.46 to 1.15)	0.17
	IL-6	iSARS	118	1	0.95 (0.73 to 1.25)	0.735		66	1	0.96 (0.68 to 1.36)	0.831
	IL-8	iSARS	118	1	0.94 (0.75 to 1.19)	0.625		66	1	0.98 (0.71 to 1.35)	0.887
	IL-9	iSARS	118	1	1.01 (0.92 to 1.1)	0.866		66	1	0.97 (0.86 to 1.1)	0.67
	IL-10	iSARS	118	1	1.15 (0.83 to 1.61)	0.399		66	1	0.81 (0.61 to 1.08)	0.147
	IL-12p70	iSARS	118	1	1.67 (0.8 to 3.49)	0.168		66	1	0.68 (0.29 to 1.6)	0.369
	IL-12p40	iSARS	118	1	1.12 (0.72 to 1.73)	0.61		66	1	0.73 (0.34 to 1.54)	0.399
	IL-13	iSARS	118	1	1.31 (0.74 to 2.32)	0.359		66	1	0.64 (0.36 to 1.12)	0.114
	IL-15	iSARS	118	1	1.16 (0.7 to 1.93)	0.563		66	1	0.93 (0.76 to 1.14)	0.488
	IL-16	iSARS	118	1	0.89 (0.79 to 1)	0.053		66	1	0.98 (0.85 to 1.13)	0.797
	IL-17	iSARS	118	1	1.32 (0.9 to 1.93)	0.156		66	1	1.03 (0.81 to 1.3)	0.819
	IL-18	iSARS	118	1	0.99 (0.82 to 1.19)	0.901		66	1	1 (0.88 to 1.13)	0.96
	IP-10	iSARS	118	1	0.85 (0.69 to 1.05)	0.123		66	1	0.92 (0.71 to 1.19)	0.531
	LIF	iSARS	118	1	1.18 (0.86 to 1.61)	0.294		66	1	0.89 (0.7 to 1.12)	0.307
	MCP-1	iSARS	96	0.813559	1.32 (0.94 to 1.85)	0.104		54	0.818182	1.11 (0.81 to 1.54)	0.509
	MCP-3	iSARS	118	1	0.81 (0.66 to 1)	0.053		66	1	1.01 (0.75 to 1.36)	0.945
	M-CSF	iSARS	118	1	0.97 (0.87 to 1.08)	0.523		66	1	0.92 (0.82 to 1.03)	0.127
	MIF	iSARS	118	1	0.97 (0.88 to 1.07)	0.528		66	1	0.92 (0.8 to 1.05)	0.2
	MIG	iSARS	118	1	0.84 (0.68 to 1.03)	0.097		66	1	0.87 (0.69 to 1.09)	0.218
	MIP-1𝛼	iSARS	118	1	1.05 (0.77 to 1.43)	0.763		66	1	0.88 (0.55 to 1.41)	0.596
	MIP-1𝛽	iSARS	118	1	1.14 (0.89 to 1.47)	0.294		66	1	0.93 (0.68 to 1.27)	0.641
	𝛽-NGF	iSARS	118	1	1.25 (0.91 to 1.72)	0.161		66	1	0.95 (0.81 to 1.11)	0.484
	PDGF-BB	iSARS	118	1	0.98 (0.9 to 1.06)	0.559		66	1	1.01 (0.93 to 1.1)	0.74
	RANTES	iSARS	118	1	0.96 (0.85 to 1.08)	0.464		66	1	1.02 (0.9 to 1.16)	0.782
	SCF	iSARS	118	1	0.9 (0.8 to 1.02)	0.11		66	1	0.95 (0.8 to 1.14)	0.577
	SCGF-𝛽	iSARS	118	1	0.99 (0.94 to 1.05)	0.738		66	1	1.01 (0.95 to 1.08)	0.739
	SDF-1𝛼	iSARS	118	1	0.98 (0.93 to 1.03)	0.443		66	1	1.02 (0.97 to 1.08)	0.39
	TNF-𝛼	iSARS	118	1	0.96 (0.8 to 1.17)	0.699		66	1	1.02 (0.77 to 1.34)	0.897
	TNF-𝛽	iSARS	118	1	0.97 (0.89 to 1.06)	0.564		66	1	0.99 (0.88 to 1.12)	0.924
	TRAIL	iSARS	118	1	0.85 (0.73 to 1)	0.046		66	1	1.02 (0.83 to 1.25)	0.874
	VEGF	iSARS	118	1	1.6 (1.05 to 2.46)	0.03		66	1	1.1 (0.74 to 1.65)	0.633
	acytokine-stimulant pairs with ≥20% of values above the ULD are excluded
	b linear regression adjusted for or iVERO stimulation cytokine response, sex, BCG vaccination prior to BRACE trial, BRACE trial stage (stage 1 or 2), days between randomisation and blood collection, age at first COVID-19 vaccine dose (V1/V2), days between COVID-19 vaccine dose and blood collection (V1/V2), days between first and second COVID-19 doses batch of pre-prepared stimulant and assay kit

## Sheet: Supplementary table 5
	Supplementary table 5. Sensitivity analysis of difference at V2 between participants in BCG and Control Group in cytokine responses excluding participants in BCG group who did not develop a BCG scar by 12 months
	cytokine	stimulant	ChADoX1-S					BNT162b2
			number	% within ULDa	adjusted geometric mean ratio (95% CI)b	P-value		number	% within ULDa	adjusted geometric mean ratio (95% CI)b	P-value
	CTACK	iSARS	94	1	0.92 (0.87 to 0.97)	0.005		53	1	1.05 (0.93 to 1.19)	0.413
	EOTAXIN	iSARS	94	1	0.99 (0.93 to 1.07)	0.873		53	1	0.94 (0.86 to 1.03)	0.159
	FGF-basic	iSARS	94	1	1.01 (0.9 to 1.13)	0.863		53	1	0.97 (0.82 to 1.15)	0.719
	G-CSF	iSARS	94	1	0.94 (0.75 to 1.18)	0.594		53	1	1.05 (0.76 to 1.44)	0.773
	GM-CSF	iSARS	94	1	0.87 (0.43 to 1.75)	0.685		53	1	0.95 (0.74 to 1.22)	0.68
	GRO-𝛼	iSARS	94	1	0.99 (0.71 to 1.4)	0.968		53	1	0.96 (0.84 to 1.1)	0.557
	HGF	iSARS	94	1	0.97 (0.85 to 1.1)	0.608		53	1	1.01 (0.87 to 1.19)	0.848
	IFN-𝛼2	iSARS	94	1	1.04 (0.77 to 1.4)	0.784		53	1	0.74 (0.44 to 1.25)	0.258
	IFN-𝛾	iSARS	94	1	1.09 (0.88 to 1.36)	0.422		53	1	0.89 (0.63 to 1.26)	0.515
	IL-1𝛼	iSARS	94	1	1.35 (0.87 to 2.11)	0.179		53	1	1.1 (0.82 to 1.49)	0.516
	IL-1𝛽	iSARS	94	1	0.97 (0.73 to 1.29)	0.843		53	1	1.02 (0.68 to 1.54)	0.912
	IL-1RA	iSARS	94	1	1 (0.89 to 1.13)	0.99		53	1	0.87 (0.68 to 1.12)	0.269
	IL-2	iSARS	94	1	1.29 (0.81 to 2.07)	0.278		53	1	1.15 (0.82 to 1.6)	0.415
	IL-2R𝛼	iSARS	94	1	0.96 (0.84 to 1.1)	0.575		53	1	0.98 (0.87 to 1.12)	0.803
	IL-4	iSARS	94	1	0.94 (0.79 to 1.11)	0.437		53	1	0.99 (0.78 to 1.26)	0.924
	IL-5	iSARS	94	1	1.39 (0.91 to 2.11)	0.123		53	1	0.72 (0.43 to 1.23)	0.227
	IL-6	iSARS	94	1	0.95 (0.7 to 1.29)	0.75		53	1	1.02 (0.72 to 1.46)	0.895
	IL-8	iSARS	94	1	0.95 (0.73 to 1.23)	0.673		53	1	1.12 (0.81 to 1.54)	0.482
	IL-9	iSARS	94	1	1 (0.9 to 1.1)	0.918		53	1	1.01 (0.88 to 1.16)	0.89
	IL-10	iSARS	94	1	1.14 (0.78 to 1.67)	0.492		53	1	0.81 (0.59 to 1.13)	0.21
	IL-12p70	iSARS	94	1	1.58 (0.71 to 3.51)	0.257		53	1	0.75 (0.28 to 2.01)	0.554
	IL-12p40	iSARS	94	1	1.09 (0.67 to 1.79)	0.728		53	1	0.78 (0.33 to 1.84)	0.567
	IL-13	iSARS	94	1	1.3 (0.7 to 2.43)	0.397		53	1	0.68 (0.36 to 1.29)	0.233
	IL-15	iSARS	94	1	1.23 (0.75 to 2.03)	0.404		53	1	0.92 (0.73 to 1.17)	0.495
	IL-16	iSARS	94	1	0.9 (0.79 to 1.03)	0.114		53	1	1.03 (0.88 to 1.21)	0.675
	IL-17	iSARS	94	1	1.28 (0.83 to 1.98)	0.265		53	1	1.06 (0.82 to 1.37)	0.668
	IL-18	iSARS	94	1	0.96 (0.77 to 1.19)	0.721		53	1	1.05 (0.93 to 1.18)	0.424
	IP-10	iSARS	94	1	0.85 (0.68 to 1.06)	0.147		53	1	0.94 (0.69 to 1.28)	0.691
	LIF	iSARS	94	1	1.14 (0.8 to 1.62)	0.474		53	1	0.92 (0.7 to 1.21)	0.544
	MCP-1	iSARS	78	0.829787	1.33 (0.93 to 1.9)	0.12		43	0.811321	1.2 (0.83 to 1.73)	0.326
	MCP-3	iSARS	94	1	0.8 (0.64 to 1.01)	0.056		53	1	1.13 (0.81 to 1.58)	0.454
	M-CSF	iSARS	94	1	0.96 (0.85 to 1.09)	0.563		53	1	0.93 (0.82 to 1.06)	0.295
	MIF	iSARS	94	1	0.97 (0.87 to 1.08)	0.566		53	1	0.93 (0.81 to 1.07)	0.309
	MIG	iSARS	94	1	0.86 (0.68 to 1.09)	0.207		53	1	0.92 (0.71 to 1.2)	0.548
	MIP-1𝛼	iSARS	94	1	1.05 (0.77 to 1.45)	0.745		53	1	0.96 (0.56 to 1.63)	0.869
	MIP-1𝛽	iSARS	94	1	1.16 (0.87 to 1.55)	0.299		53	1	1 (0.69 to 1.45)	0.996
	𝛽-NGF	iSARS	94	1	1.16 (0.82 to 1.64)	0.394		53	1	0.98 (0.81 to 1.18)	0.805
	PDGF-BB	iSARS	94	1	0.97 (0.88 to 1.07)	0.551		53	1	1.03 (0.93 to 1.13)	0.55
	RANTES	iSARS	94	1	0.93 (0.81 to 1.07)	0.294		53	1	1.05 (0.9 to 1.22)	0.536
	SCF	iSARS	94	1	0.87 (0.77 to 0.98)	0.025		53	1	1.01 (0.82 to 1.23)	0.961
	SCGF-𝛽	iSARS	94	1	0.99 (0.93 to 1.05)	0.742		53	1	1.02 (0.94 to 1.09)	0.675
	SDF-1𝛼	iSARS	94	1	0.98 (0.92 to 1.04)	0.459		53	1	1.03 (0.97 to 1.1)	0.348
	TNF-𝛼	iSARS	94	1	0.97 (0.8 to 1.18)	0.747		53	1	1.15 (0.85 to 1.55)	0.36
	TNF-𝛽	iSARS	94	1	0.96 (0.87 to 1.06)	0.409		53	1	1.04 (0.9 to 1.2)	0.603
	TRAIL	iSARS	94	1	0.85 (0.71 to 1)	0.05		53	1	1.13 (0.89 to 1.43)	0.314
	VEGF	iSARS	94	1	1.53 (1 to 2.33)	0.05		53	1	1.07 (0.65 to 1.76)	0.794
	acytokine-stimulant pairs with ≥20% of values above the ULD are excluded
	blinear regression adjusted for or iVERO stimulation cytokine response, sex, BCG vaccination prior to BRACE trial, BRACE trial stage (stage 1 or 2), days between randomisation and blood collection, age at first COVID-19 vaccine dose (V1/V2), days between COVID-19 vaccine dose and blood collection (V1/V2), days between first and second COVID-19 doses batch of pre-prepared stimulant and assay kit

## Sheet: Supplementary table 6
Supplementary table 6. Difference in antibody responses before (V0) compared to after (V2) COVID-19 vaccinations
Ig type	SARS-CoV-2 antigen	ChADoX1-S - Control		ChADoX1-S - BCG		BNT162b2 - Control		BNT162b2 - BCG
		difference (95% CI)	P-value	difference (95% CI)	P-value	difference (95% CI)	P-value	difference (95% CI)	P-value
IgG1	S1	6452 (322.5 to 10478.8)	<0.001	4500 (2704.7 to 5863.9)	<0.001	26532.3 (19181.6 to 33006)	<0.001	24311.5 (20886.2 to 30350.2)	<0.001
	S2	2365 (16.7 to 4555.3)	0.001	363 (57.5 to 2757.3)	<0.001	19809.5 (16368 to 31276.8)	<0.001	17644.8 (12076.3 to 27225.6)	<0.001
	RBD	1152 (15.2 to 1960)	0.001	253 (14 to 980.4)	<0.001	2405.3 (164 to 6120.9)	<0.001	1791 (574.1 to 3787.9)	<0.001
	trimeric spike	5814 (1544.8 to 8133.1)	<0.001	3935.5 (2204.4 to 5624.3)	<0.001	28419.3 (22299.1 to 38749)	<0.001	25163.3 (20101.7 to 32849.5)	<0.001
	NCP	-3 (-18.9 to 6)	0.619	-2 (-8 to 2)	0.208	3 (-3.2 to 7.2)	0.223	1.5 (-5 to 8.1)	0.421
IgG2	S1	29.5 (21 to 83.9)	0.003	35 (21.4 to 48.2)	<0.001	262.8 (169 to 675)	<0.001	388.3 (285.3 to 735.7)	<0.001
	S2	34.5 (22.5 to 71.5)	<0.001	50 (31.9 to 96)	<0.001	1273.5 (775.9 to 3601.7)	<0.001	2052.8 (1397.1 to 2802.4)	<0.001
	RBD	9 (1.5 to 21.9)	0.058	9 (3.6 to 12.9)	0.003	20.3 (12.4 to 28.3)	<0.001	21.5 (16.2 to 29.6)	<0.001
	trimeric spike	46 (12 to 107.5)	0.002	47 (32.5 to 75.4)	<0.001	684 (501 to 1678.4)	<0.001	1444.5 (990.5 to 2185.9)	<0.001
	NCP	0 (-6 to 6)	0.868	1 (-3.4 to 5.7)	0.928	4.8 (-5.7 to 12.2)	0.626	-2.5 (-5.8 to 7.6)	0.988
IgG3	S1	500.5 (349 to 698.8)	<0.001	673.5 (494.6 to 1192.8)	<0.001	7222.3 (4391.3 to 8483.1)	<0.001	4886.3 (3863.8 to 6209.1)	<0.001
	S2	1015 (799.7 to 1857.6)	<0.001	1324.5 (790 to 1830.2)	<0.001	17187.5 (13382.7 to 19696.4)	<0.001	14364 (10151.6 to 17630.7)	<0.001
	RBD	89 (58.1 to 126.9)	<0.001	148.5 (84.8 to 199)	<0.001	911 (667.8 to 1412.9)	<0.001	733.8 (570.1 to 968.8)	<0.001
	trimeric spike	1042 (702.1 to 1702.5)	<0.001	1535 (1087.1 to 2043)	<0.001	15614 (11518.2 to 18426.9)	<0.001	12175 (10084.3 to 15577.2)	<0.001
	NCP	4 (-5 to 10.5)	0.227	6 (1 to 9)	0.001	3.8 (-1.8 to 7.2)	0.225	1.5 (-2.9 to 7.1)	0.318
IgG4	S1	7 (-1 to 18.4)	0.01	6.5 (3.3 to 12.7)	<0.001	20.5 (15.4 to 23.7)	<0.001	17.8 (8.9 to 32.1)	<0.001
	S2	-1 (-11.5 to 13.5)	0.831	5 (0.1 to 11.7)	0.062	39 (25.9 to 74.1)	<0.001	49.3 (28.9 to 87.8)	<0.001
	RBD	-1 (-6 to 6)	0.925	2 (-3 to 7.7)	0.21	5 (-0.6 to 10.1)	0.013	0.5 (-1.8 to 3.3)	0.376
	trimeric spike	-1 (-10.5 to 10)	0.795	15.5 (4.2 to 22)	0.005	53 (33.6 to 75.6)	<0.001	55.3 (41 to 84.2)	<0.001
	NCP	-11.5 (-20.5 to -5)	0.163	-1 (-7.7 to 7)	0.987	3.8 (-6.3 to 14.7)	0.465	-4.5 (-10.2 to 2.4)	0.277
Pan IgG	S1	4960 (4085.7 to 10037)	<0.001	5976 (4308.5 to 7283.5)	<0.001	38184 (28211.1 to 45115.4)	<0.001	34776 (27512.5 to 41605.5)	<0.001
	S2	2852 (1607.5 to 4392.9)	<0.001	3499.5 (2433.3 to 4311.7)	<0.001	34342 (27524 to 42211.3)	<0.001	29809.8 (22679.5 to 37446.5)	<0.001
	RBD	958.5 (757.7 to 1859)	<0.001	1265.5 (899.4 to 1572.3)	<0.001	5416.3 (4210.7 to 9535.9)	<0.001	5877.3 (3891.4 to 7325.6)	<0.001
	trimeric spike	6112.5 (3826.3 to 7293.9)	<0.001	6553 (5288.9 to 7597)	<0.001	47115.8 (36313.7 to 56594.6)	<0.001	38354.5 (32998.2 to 46996.9)	<0.001
	NCP	-5 (-14.5 to 4.9)	0.356	3.5 (-9.6 to 12)	0.783	10.5 (0.2 to 17.1)	0.023	8.3 (-5.3 to 18.9)	0.135
IgA1	S1	29.5 (0.6 to 154.9)	0.007	34 (18 to 63.2)	<0.001	529.8 (337.6 to 758.8)	<0.001	663.3 (522.1 to 774.7)	<0.001
	S2	106 (45.2 to 255.7)	0.004	192 (154.7 to 270.7)	<0.001	1719.3 (1259.1 to 3658.1)	<0.001	3033.8 (2061.6 to 3950.7)	<0.001
	RBD	7 (1 to 29.5)	0.062	12 (6.1 to 18.9)	<0.001	112.8 (83.7 to 176.1)	<0.001	132 (76.1 to 164.5)	<0.001
	trimeric spike	80 (46 to 249.3)	0.002	180 (113.8 to 225.7)	<0.001	1538.5 (1080.4 to 3000.4)	<0.001	2527.5 (1781.5 to 3317.6)	<0.001
	NCP	8 (-5 to 14)	0.309	2 (-9.2 to 24.7)	0.354	-4.5 (-15.4 to 22.2)	0.673	6.3 (-7.5 to 21.4)	0.182
P-value determined by Wilcoxon matched-pairs signed rank test

## Sheet: Supplementary table 7
Supplementary table 7. Comparison of Control and BCG group antibody responses to SARS-CoV-2 antigens following two doses of COVID-19 vaccines (V2)
Ig type	SARS-CoV-2 antigen	ChADoX1-S			BNT162b2
		Control Group	BCG group	WRS	Control Group	BCG group	WRS
		Median (95% CI)	Median (95% CI)	P-value	Median (95% CI)	Median (95% CI)	P-value
IgG1	S1	6568 (430.1 to 10591.7)	4607 (2842.8 to 5981.9)	0.69	26645.5 (19276.9 to 33222.7)	24409.5 (20998.3 to 30450.6)	0.72
	S2	2482 (131.6 to 4687)	465 (163.1 to 2934.7)	0.53	19922.5 (16472.3 to 31422.7)	17779.8 (12178.9 to 27356.3)	0.44
	RBD	1283 (128.1 to 2068.1)	382 (121.5 to 1095.8)	0.17	2535.3 (267.8 to 6240.3)	1915.5 (681.4 to 3906.6)	0.68
	trimeric spike	6009 (1664.7 to 8245)	4034.5 (2317 to 5837.8)	0.51	28545.5 (22400.9 to 38851.8)	25290 (20752.8 to 32989)	0.35
	NCP	117 (96.1 to 134.9)	109 (99.3 to 118.7)	0.4	111.3 (103.9 to 122.2)	111.5 (100.3 to 121.3)	0.74
IgG2	S1	183 (133 to 237.9)	150 (136.4 to 177.8)	0.85	473.5 (287.2 to 817.9)	570.8 (396.2 to 867.1)	0.15
	S2	170 (141 to 193.9)	185.5 (153.4 to 239)	0.33	1399.5 (893.5 to 3718.4)	2167.5 (1609.7 to 2918.7)	0.18
	RBD	118 (113 to 133)	117 (114 to 123)	0.95	132.8 (125.4 to 148.2)	136.3 (128.5 to 149.9)	0.64
	trimeric spike	144 (125.1 to 201.7)	160.5 (142 to 180.7)	0.49	775.5 (607.1 to 1791.3)	1566.5 (1097.1 to 2292.3)	0.1
	NCP	100.5 (96 to 105)	106 (103.1 to 109)	0.08	107 (99 to 117.2)	109.5 (103.4 to 120.1)	0.5
IgG3	S1	606 (454.1 to 812.7)	782.5 (613.4 to 1299.5)	0.19	7324.5 (4487.7 to 8589)	4987.5 (3966.3 to 6312.1)	0.27
	S2	1131 (904.2 to 1980.5)	1534 (908.5 to 2055.1)	0.42	17355 (13622.4 to 19818.7)	14482 (10272.8 to 17742.8)	0.43
	RBD	202 (178.1 to 240)	266 (215.3 to 311.5)	0.08	1020.8 (799.9 to 1516.9)	866 (693.3 to 1085.8)	0.36
	trimeric spike	1153 (811.1 to 1802.5)	1792 (1193.2 to 2153.4)	0.23	15719.5 (11638 to 18527.1)	12282.5 (10200.1 to 15672.3)	0.38
	NCP	113 (108.5 to 119)	118 (110.3 to 123.4)	0.79	118.5 (107.1 to 126.4)	113 (108.6 to 117)	0.16
IgG4	S1	103.5 (100 to 114)	105.5 (102.1 to 107.9)	0.78	117.8 (113.8 to 120.1)	116.3 (110.4 to 126.8)	0.91
	S2	97 (93 to 102.5)	102 (100 to 104.7)	0.13	137.8 (121 to 174.2)	148 (136.1 to 182.2)	0.38
	RBD	105 (102.5 to 106)	107 (104.3 to 109.9)	0.39	108.5 (104 to 115)	106.5 (103.4 to 110)	0.31
	trimeric spike	103 (99 to 120.4)	113 (105.1 to 122)	0.5	153.5 (133.4 to 175.1)	154.3 (136.5 to 180.7)	0.39
	NCP	112 (103 to 117)	113 (107.6 to 117.7)	0.75	115.3 (109 to 125)	114.5 (108.7 to 119.3)	0.56
IgA1	S1	233.5 (134.6 to 312.7)	193 (165.3 to 224.4)	0.9	659.8 (498.3 to 1046.5)	834 (687.4 to 1068)	0.26
	S2	412 (266.1 to 548.4)	416 (355.6 to 539.1)	0.7	1968.3 (1490.5 to 3810.1)	3168.8 (2332.6 to 4546.9)	0.11
	RBD	143 (125 to 163.4)	147 (133.9 to 160.7)	0.47	264.8 (198.4 to 316.8)	255.5 (214.8 to 329)	0.69
	trimeric spike	269 (182.2 to 376.4)	338 (257.3 to 395.3)	0.25	1674.5 (1223.1 to 3176.1)	2650 (1933.1 to 3533.3)	0.15
	NCP	202 (171 to 465.6)	193 (168.5 to 254.7)	0.41	175.8 (154.5 to 206.5)	185.5 (171.4 to 229.1)	0.28
Pan IgG	S1	5078 (4211.6 to 10149.1)	6086 (4674.4 to 7399.9)	0.86	38294 (28315.4 to 45255.3)	35033.3 (27662.2 to 41721.1)	0.54
	S2	3187 (1752.2 to 4536.7)	3638.5 (2602.8 to 4445.6)	0.5	34511.5 (27678.9 to 42395)	29929.8 (22825.7 to 37611.7)	0.36
	RBD	1083.5 (886.3 to 2043.1)	1406 (1029.6 to 1715.7)	0.81	5565.8 (4323.4 to 9651)	6002 (4088 to 7472.6)	0.81
	trimeric spike	6246 (3950.2 to 7417.9)	6673 (5422.7 to 7795.7)	0.69	47417.5 (36423.1 to 56765.2)	38496.5 (33108.1 to 47176)	0.4
	NCP	132 (120 to 156)	139 (123 to 152.9)	0.73	143.8 (120 to 178.3)	144.3 (137.2 to 170.2)	0.44
WRS, Wilcoxon ranked sum

## Sheet: Supplementary table 8
Supplementary table 8. Difference in T cell responses in DMSO and Spike stimulated PBMC before (V0) compared to after (V2) BNT162b2 vaccination
		CD4+ T cells						CD8+ T cells
		Control Group			BCG Group			Control Group			BCG Group
Populations	Comparisons	Mean Difference	95% CI	Adjusted P-value	Mean Difference	95% CI	Adjusted P-value	Mean Difference	95% CI	Adjusted P-value	Mean Difference	95% CI	Adjusted P-value
Activateda	DMSO:V0 vs. Spike: V0	-0.0102	-0.1982 to 0.1778	>0.9999	-0.0217	-0.2097 to 0.1663	>0.9999	-0.015	-0.2826 to 0.2526	>0.9999	-0.0154	-0.2830 to 0.2522	>0.9999
	DMSO:V2 vs. Spike: V2	-0.4074	-0.5954 to -0.2194	<0.0001	-0.2627	-0.4507 to -0.07466	0.0021	-0.0398	-0.3074 to 0.2278	0.9996	-0.3186	-0.5862 to -0.05100	0.0115
	DMSO:V0 vs. DMSO:V2	-0.0172	-0.2052 to 0.1708	>0.9999	-0.0179	-0.2059 to 0.1701	>0.9999	0.0248	-0.2428 to 0.2924	>0.9999	-0.0154	-0.2830 to 0.2522	>0.9999
	Spike:V0 vs. Spike:V2	-0.4144	-0.6024 to -0.2264	<0.0001	-0.2589	-0.4469 to -0.07086	0.0025	-0.4913	-0.7589 to -0.2237	<0.0001	-0.3186	-0.5862 to -0.05100	0.0115
IFN-𝛾+ TNF-𝛼-	DMSO:V0 vs. Spike: V0	-0.0049	-0.04454 to 0.03474	0.9999	-0.0046	-0.04424 to 0.03504	>0.9999	0.0035	-0.05444 to 0.06144	>0.9999	0.011	-0.04694 to 0.06894	0.9982
	DMSO:V2 vs. Spike: V2	-0.0044	-0.04404 to 0.03524	>0.9999	-0.03	-0.06964 to 0.009639	0.2452	-0.0165	-0.07444 to 0.04144	0.9797	0.0053	-0.05264 to 0.06324	>0.9999
	DMSO:V0 vs. DMSO:V2	-0.0005	-0.04014 to 0.03914	>0.9999	-0.0015	-0.04114 to 0.03814	>0.9999	0.02	-0.03794 to 0.07794	0.9437	0.02	-0.03794 to 0.07794	0.9437
	Spike:V0 vs. Spike:V2	-0.0348	-0.07444 to 0.004839	0.117	-0.0269	-0.06654 to 0.01274	0.3687	-0.0163	-0.07424 to 0.04164	0.981	0.0143	-0.04364 to 0.07224	0.9911
IFN-𝛾- TNF-𝛼+	DMSO:V0 vs. Spike: V0	-0.0008	-0.06589 to 0.06429	>0.9999	0.01	-0.05509 to 0.07509	0.9995	-0.0192	-0.04935 to 0.01095	0.4468	-0.002	-0.03215 to 0.02815	>0.9999
	DMSO:V2 vs. Spike: V2	-0.0423	-0.1074 to 0.02279	0.4216	-0.01	-0.07509 to 0.05509	0.9995	-0.0105	-0.04065 to 0.01965	0.9411	0.0044	-0.02575 to 0.03455	0.9997
	DMSO:V0 vs. DMSO:V2	0.0415	-0.02359 to 0.1066	0.4452	0.084	0.01891 to 0.1491	0.0051	-0.0087	-0.03885 to 0.02145	0.9782	-0.0018	-0.03195 to 0.02835	>0.9999
	Spike:V0 vs. Spike:V2	-0.0035	-0.06859 to 0.06159	>0.9999	0.064	-0.001094 to 0.1291	0.0565	-0.0049	-0.03505 to 0.02525	0.9993	0.0046	-0.02555 to 0.03475	0.9996
IFN-𝛾+ TNF-𝛼+	DMSO:V0 vs. Spike: V0	-0.0042	-0.02810 to 0.01970	0.9989	-0.0055	-0.02940 to 0.01840	0.9941	0.0044	-0.04681 to 0.05561	>0.9999	0.0001	-0.05111 to 0.05131	>0.9999
	DMSO:V2 vs. Spike: V2	-0.0044	-0.02830 to 0.01950	0.9985	-0.0227	-0.04660 to 0.001201	0.0717	-0.0046	-0.05581 to 0.04661	>0.9999	-0.0006	-0.05181 to 0.05061	>0.9999
	DMSO:V0 vs. DMSO:V2	0.0002	-0.02370 to 0.02410	>0.9999	0.0008	-0.02310 to 0.02470	>0.9999	0.009	-0.04221 to 0.06021	0.9989	0.0001	-0.05111 to 0.05131	>0.9999
	Spike:V0 vs. Spike:V2	-0.0383	-0.06220 to -0.01440	0.0004	-0.0164	-0.04030 to 0.007501	0.3554	-0.0287	-0.07991 to 0.02251	0.6016	-0.0006	-0.05181 to 0.05061	>0.9999
IFN-𝛾+	DMSO:V0 vs. Spike: V0	-0.0094	-0.06988 to 0.05108	0.9995	-0.0103	-0.07078 to 0.05018	0.9991	0.0079	-0.09210 to 0.1079	>0.9999	0.011	-0.08900 to 0.1110	>0.9999
	DMSO:V2 vs. Spike: V2	-0.009	-0.06948 to 0.05148	0.9996	-0.0527	-0.1132 to 0.007779	0.1221	-0.0211	-0.1211 to 0.07890	0.9965	0.0047	-0.09530 to 0.1047	>0.9999
	DMSO:V0 vs. DMSO:V2	-0.0004	-0.06088 to 0.06008	>0.9999	-0.0007	-0.06118 to 0.05978	>0.9999	0.029	-0.07100 to 0.1290	0.9776	0.02	-0.08000 to 0.1200	0.9975
	Spike:V0 vs. Spike:V2	-0.0729	-0.1334 to -0.01242	0.0102	-0.0431	-0.1036 to 0.01738	0.3111	-0.045	-0.1450 to 0.05500	0.8132	0.0137	-0.08630 to 0.1137	0.9998
TNF-𝛼+	DMSO:V0 vs. Spike: V0	-0.0094	-0.06988 to 0.05108	0.9995	-0.0103	-0.07078 to 0.05018	0.9991	-0.0147	-0.08353 to 0.05413	0.9963	-0.0021	-0.07093 to 0.06673	>0.9999
	DMSO:V2 vs. Spike: V2	-0.009	-0.06948 to 0.05148	0.9996	-0.0527	-0.1132 to 0.007779	0.1221	-0.015	-0.08383 to 0.05383	0.9958	0.0037	-0.06513 to 0.07253	>0.9999
	DMSO:V0 vs. DMSO:V2	-0.0004	-0.06088 to 0.06008	>0.9999	-0.0007	-0.06118 to 0.05978	>0.9999	0.0003	-0.06853 to 0.06913	>0.9999	-0.0018	-0.07063 to 0.06703	>0.9999
	Spike:V0 vs. Spike:V2	-0.0729	-0.1334 to -0.01242	0.0102	-0.0431	-0.1036 to 0.01738	0.3111	-0.0337	-0.1025 to 0.03513	0.7431	0.004	-0.06483 to 0.07283	>0.9999
Activateda of non-Tfh cells	DMSO:V0 vs. Spike: V0	-0.0092	-0.1712 to 0.1528	>0.9999	-0.0195	-0.1815 to 0.1425	>0.9999
	DMSO:V2 vs. Spike: V2	0.0047	-0.1573 to 0.1667	>0.9999	-0.2123	-0.3743 to -0.05035	0.0043
	DMSO:V0 vs. DMSO:V2	-0.0139	-0.1759 to 0.1481	>0.9999	-0.0119	-0.1739 to 0.1501	>0.9999
	Spike:V0 vs. Spike:V2	-0.3502	-0.5122 to -0.1882	<0.0001	-0.2047	-0.3667 to -0.04275	0.0063
Activateda of Tfh cells	DMSO:V0 vs. Spike: V0	0.0044	-0.2478 to 0.2566	>0.9999	-0.0045	-0.2567 to 0.2477	>0.9999
	DMSO:V2 vs. Spike: V2	0.0059	-0.2463 to 0.2581	>0.9999	-0.3462	-0.5984 to -0.09398	0.0026
	DMSO:V0 vs. DMSO:V2	-0.0015	-0.2537 to 0.2507	>0.9999	-0.0253	-0.2775 to 0.2269	>0.9999
	Spike:V0 vs. Spike:V2	-0.4138	-0.6660 to -0.1616	0.0003	-0.367	-0.6192 to -0.1148	0.0013
Activateda of Tfh1 cells	DMSO:V0 vs. Spike: V0	0.0023	-0.9173 to 0.9219	>0.9999	-0.0009	-0.9205 to 0.9187	>0.9999
	DMSO:V2 vs. Spike: V2	0.003	-0.9166 to 0.9226	>0.9999	-1.178	-2.097 to -0.2580	0.0055
	DMSO:V0 vs. DMSO:V2	-0.0007	-0.9203 to 0.9189	>0.9999	-0.0512	-0.9708 to 0.8684	>0.9999
	Spike:V0 vs. Spike:V2	-1.364	-2.284 to -0.4445	0.001	-1.228	-2.148 to -0.3083	0.0035
Activateda of Tfh2/7 cells	DMSO:V0 vs. Spike: V0	0.003	-0.06303 to 0.06903	>0.9999	-0.0048	-0.07083 to 0.06123	>0.9999
	DMSO:V2 vs. Spike: V2	0.0053	-0.06073 to 0.07133	>0.9999	-0.112	-0.1780 to -0.04597	0.0002
	DMSO:V0 vs. DMSO:V2	-0.0023	-0.06833 to 0.06373	>0.9999	-0.0128	-0.07883 to 0.05323	0.998
	Spike:V0 vs. Spike:V2	-0.1582	-0.2242 to -0.09217	<0.0001	-0.12	-0.1860 to -0.05397	<0.0001
a Activated= CD134+CD137+ for CD4+ T cells (and subsets) and CD69+CD137+ for CD8+ T cells
P-value determined by 2way ANOVA with Tukey correction for multiple comparisons

## Sheet: Supplementary table 9
Supplementary table 9. Comparison of Control and BCG group T cell responses to SARS-CoV-2 Spike before (V0) and after two doses of BNT162b2 (V2)
Parent population	Protein/cytokine expression	V0		V2
		adjusted difference in medians (95% CI)b	P-value	adjusted difference in medians (95% CI)b	P-value
CD4+ T cells	CD134+CD137+	0.03 (-0.02 to 0.07)	0.238	-0.01 (-0.85 to 0.84)	0.989
	IFN-𝛾+ TNF-𝛼-	0.01 (-0.03 to 0.04)	0.679	-0.02 (-0.13 to 0.1)	0.755
	IFN-𝛾+ TNF-𝛼+	0 (-0.02 to 0.02)	0.917	-0.01 (-0.25 to 0.23)	0.952
	IFN-𝛾- TNF-𝛼+	0.04 (-0.1 to 0.19)	0.543	-0.02 (-0.16 to 0.13)	0.821
	IFN-𝛾+	0 (-0.05 to 0.06)	0.859	-0.03 (-0.45 to 0.39)	0.876
	TNF-𝛼+	0.03 (-0.1 to 0.16)	0.584	-0.07 (-0.22 to 0.09)	0.383
CD8+ T cells	CD69+CD137+	0 (-0.06 to 0.05)	0.882	0.1 (-2.11 to 2.31)	0.925
	IFN-𝛾+ TNF-𝛼-	0 (-0.07 to 0.06)	0.991	-0.04 (-0.11 to 0.02)	0.191
	IFN-𝛾+ TNF-𝛼+	0.01 (-0.04 to 0.05)	0.791	0 (-0.14 to 0.13)	0.943
	IFN-𝛾- TNF-𝛼+	0.01 (-0.04 to 0.05)	0.72	-0.01 (-0.09 to 0.07)	0.762
	IFN-𝛾+	-0.01 (-0.11 to 0.09)	0.874	-0.04 (-0.25 to 0.16)	0.638
	TNF-𝛼+	0.02 (-0.06 to 0.1)	0.633	-0.01 (-0.23 to 0.21)	0.949
CD4+ T cells	Tfh	2.65 (-11.39 to 16.68)	0.689	0.28 (-3.79 to 4.36)	0.886
	Tfh1	-1.94 (-11.92 to 8.04)	0.68	-1.31 (-8.63 to 6)	0.712
	Tfh2/7	-2.07 (-29.89 to 25.74)	0.874	0.07 (-3.79 to 3.93)	0.968
CD4+ non-Tfh cells	CD134+CD137+	0.01 (-0.04 to 0.06)	0.702	0 (-1.11 to 1.12)	0.999
CD4+ Tfh cells	CD134+CD137+	0.02 (-0.01 to 0.05)	0.24	-0.06 (-0.65 to 0.52)	0.82
CD4+ Tfh1 cells	CD134+CD137+	0.04 (-0.04 to 0.11)	0.275	-0.6 (-3.01 to 1.81)	0.599
CD4+ Tfh2/7 cells	CD134+CD137+	0.01 (-0.01 to 0.04)	0.255	-0.01 (-0.55 to 0.54)	0.978
b bootstrapped quantile regression adjusted for: sex, BCG vaccination prior to BRACE trial, BRACE trial stage (stage 1 or 2), days between randomisation and blood collection, age at first COVID-19 vaccine dose (V2) or V0 blood collection (V0 only), days between COVID-19 vaccine dose and blood collection (V2), and days between first and second COVID-19 doses (V2)
